# Supplementary material for: Chromosome Y Regulates Survival Following Murine Coxsackievirus B3 Infection
Source: G3 (Bethesda). 2012 Jan 1;2(1):115–21. doi: 10.1534/g3.111.001610 (PMC3276194; doi:10.1534/g3.111.001610)
Supplement: Supporting Information [file supp_2.1.115__FileS1.xlsx]

## Sheet: Survival Data
Day of Death Post-Challenge	B6 50	B6 100	RF 50	RF 100	LEWES 50	LEWES 100	A/J 50	A/J 100	MA 50	MA 100	AKR 50	AKR 100	ST 50	ST 100	SJL 50	SJL 100	SWR 50	SWR 100	WSB 50	WSB 100	BUB 50	129S1 50	129S1 100	MET 50	MET 100
1
2
3				1				1		1						1	1		1	1	1		1
3				1				1		1						1			1	1	1		1
3								1		1						1				1	1		1
3										1										1
3										1
3										1
4	1	1	1	1		1	1	1	1	1	1	1			1	1		1	1	1	1	1	1
4		1		1		1	1	1	1	1	1	1						1	1		1		1
4		1				1	1	1	1	1		1						1	1				1
4		1				1		1	1									1	1				1
4		1				1		1	1									1					1
4								1	1									1					1
4								1	1									1					1
4								1	1									1					1
4								1	1														1
4								1	1														1
4								1	1														1
4								1															1
4								1															1
4								1
4								1
4
4
4
5	1	1	1	1	1			1	1	1	1		1			1	1	1	1		1	1
5			1						1	1								1	1		1
5			1
5
6		1	1		1			1	1		1			1	1							1	1	1	1
6			1						1					1	1										1
6									1
6									1
7		1	1						1			1			1
7		1	1							1		1
8	0	0		0	0		0		0	0	0		0	0	0		0				0	0	0	0	0
8	0	0			0		0		0		0		0	0	0		0				0	0	0	0	0
8	0	0											0	0	0						0			0	0
8	0	0											0								0			0	0
8	0	0											0								0			0	0
8	0	0																			0			0	0
8	0	0																			0				0
8	0	0																							0
8	0	0																							0
8	0	0																							0
8	0																								0
8	0																								0
8	0
8	0
	Column heading indicates the mouse strain donating chromosome Y to B6 and the virus dose administered to the mice.

## Sheet: iNKT Data
	Strain	Liver (%)	Spleen (%)	Thymus (%)
Exp.#1	C57BL/6J	4.74	0.83	0.36		The strain names represent the strain donating chromosome Y to C57BL/6J
		15.7	0.94	0.31
		10.3	0.96	0.51
		16.1	0.88	0.43
		14.7	0.78	0.7
	MET	12.2	0.93	1.25
		9.33	0.53	1.09
			0.83	0.71
		6.37	0.94	0.68
		6.91	0.88	0.52
	MA	7.39	1.05	0.55
		4.18	0.98	0.43
		2.66	1.08	0.5
		8.13	0.99	0.45
		3.92	0.97	0.45
Exp.#2	C57BL/6J	4.7	0.77	0.37
		4.3	0.88	0.35
		5.88	0.97	0.36
			0.9	0.36
		6.44	0.89	0.25
	ST	6.25	0.92	0.34
		5.75	0.74	0.27
			0.99	0.32
		2.52	1.02	0.49
		3.58	1.09	0.72
	PWD	2.34	0.86	0.42
		3.73	0.75	0.34
		3.72	0.83	0.27
		3.64	0.75	0.34
		2.2	0.79	0.33
Exp.#3	C57BL/6J	8.43	0.74	0.64
		7.25	0.99	0.47
		9.82	0.99	0.61
		7.66	1.02	0.52
		8.53	1	0.59
	RF	7.05	0.63	0.44
		12.1	0.66	0.41
		13.2	1.01	0.48
		8.37	0.92	0.47
		7.74	0.54	0.46
Exp.#4	C57BL/6J	6.2	0.72	0.73
		6.45	0.65	0.77
		4.86	0.73	0.51
		8.06	1.01	0.62
		6.8	0.95	0.66
	WSB	6.94	0.73	0.35
		10.9	0.76	0.38
		7.51	0.59	0.42
		10.5	0.66	0.38
	SWR	5.95	0.7	0.51
		6.17	0.79	0.39
		7.32	0.68	0.46
		9.68	0.73	0.45
		10.6	0.81	0.4
Exp.#5	C57BL/6J	4.99	0.96	0.53
		6.36	0.96	0.35
		6.32	0.9	0.4
		6.33	0.73	0.32
		5.99	0.84	0.49
	BUB	11.3	0.99	0.39
		11.2	1.09	0.49
		7.58	1.01	0.38
		7.81	0.96	0.33
		11	1.06	0.34
	SJL	11.3	0.87	0.43
		14.5	1.05	1.12
		10.2	0.91	0.51
		9.66	0.85	0.85
		7.59	0.93	0.63
Exp.#6	C57BL/6J	10.1	1.03	0.26
		7.73	1.01	0.26
		4.25	0.84	0.16
		5.85	1.01	0.25
	LEWES	7.59	0.95	0.2
		14.4	0.83	0.25
		8.33	1.05	0.29
		8.03	0.91	0.3
		10.4	1.13	0.25
Exp.#7	C57BL/6J	10.4	1.34	0.34
		25.1	1	0.4
		19.6	1.11	0.54
		33	0.8	0.71
		24.8	1	0.58
	A/J	12.1	1.33	0.78
		23	0.69	1.25
		34.5	0.68	0.77
		6.76	1.16	0.57
Exp.#8	C57BL/6J	15	0.65	0.3
		11.1	0.79	0.85
		11.8	0.54	0.52
		15.2	0.71	0.35
		8.37	0.53	0.47
	129S1		0.74	0.51
			0.58	0.38
			0.42	0.73
			0.47	0.56
			0.44	0.92
	AKR	12.2	0.4	0.65
		18.8	0.46	0.76
		16.2	0.48	0.48
			0.3
		7.92	0.51	0.56
Exp.#9	C57BL/6J	10.6	1.6	0.45
		6.06	1.17	0.56
		21.2	1.09	0.49
		10.2	0.87	0.29
	CB	12.2	0.87	0.49
		12.3	0.96	0.42
		9.61	0.97	0.53
		12.5	0.86	0.4
		10.8	1.07	0.49
		6.6	0.57	0.25
		6.54	0.62	0.27

## Sheet: Testosterone Data
BUB	SJL	LEWES	A/J	129S1	WSB	MA	AKR	ST	SWR	MET	B6	RF
11.539	11.104	14.209	4.46	27.418	26.71	17.621	11.695	4.612	30.161	6.285	13.293	11.86
21.087	15.494	6.966	13.412	21.914	11.2	20	6.311	6.753	29.009	13.871	15.076	76.72
12.803	27.418	37.141	27.157	58.697	14.882	4.08	15.258	5.21	5.243	7.746	19.262	77.04
10.044	22.807	12.691	10.5	5.16	8.66	15.678	17.194	7.983	25.067	9.023	13.746	79.76
33.96	13.94	7.766	16.2	4.5	54.34		21.347	6.897	27.89	11.256	10.928
		6.28			11.58						9.425
ng/ml testosterone - Strain name represents the strain donating chromosome Y to C57BL/6J
